# Supplementary material for: Molecular Dating of the Teleost Whole Genome Duplication (3R) Is Compatible With the Expectations of Delayed Rediploidization
Source: Genome Biol Evol. 2024 Jun 24;16(7):evae128. doi: 10.1093/gbe/evae128 (PMC11259977; doi:10.1093/gbe/evae128)
Supplement: evae128_Supplementary_Data [file evae128_supplementary_data.zip]

Archive with 3 entries (3 files):
- 3_Supplementary_Table_5_sequence_ID.pdf
- 4_Supplementary_material_GBE.docx
- 4_Supplementary_table_6_synteny.pdf
